# Supplementary material for: Genome-Wide Survey and Expression Analysis of the Putative Non-Specific Lipid Transfer Proteins in Brassica rapa L
Source: PLoS One. 2014 Jan 31;9(1):e84556. doi: 10.1371/journal.pone.0084556 (PMC3908880; doi:10.1371/journal.pone.0084556)
Supplement: Table S3 — List of ESTs of the BrnsLtp genes in B. rapa . (XLSX) [file pone.0084556.s007.xlsx]

## Sheet: Sheet1
Table S3. List of ESTs of the BrnsLtp genes in B. rapa
Gene	EST
BrnsLtpI.1	EF216852, L33628, BG543151, BG543172, BG543508, BG544268, BG544780, BG544844, BQ791025, BQ791182, CA991975, CA991979, CA992117, CA992382, CV433239, CV433296, CV544442, CV544627, CV544789, CV546584, CV546672, CV546808, CV546891, CV650997, CX265746, CX266441, CX268788, DN191387, DN191388, DN191457, DN191504, DN191635, DN191840, DN191845, DN191876, DN191888, DN191977, DN192166, DN960824, DN961179, D…
BrnsLtpI.2	AT002243, CA992380, CV544521, CV545225, CV545927, EE522188, EE529924, ES932652, EX017493, EX018622, EX039453, EX039552, EX045199, EX051040, EX054255, EX072691, EX075022, EX075852, EX096804, EX106448, EX128250, EX137815, EX140680, DC844954
BrnsLtpI.3	L33579, L38529, AT001822, AT002232, AT002245, CA992209, CV523158, CV523238, CV544323, CV544343, CV544352, DN960692, DN961270, DN961635, DN962975, DN963635, DN963809, DN964204, DN964923, DN965015, DN965273, DN965830, DN965965, DN966181, DN966226, DN966583, EX036263, EX036758, EX038037, EX038226, EX038263, EX038676, EX038951, EX040006, EX040577, EX040653, EX040854, EX040947, EX041077, EX042034, EX0…
BrnsLtpI.4	EF216852, L33628, BG543151, BG543172, BG543508, BG544268, BG544780, BG544844, BQ791025, BQ791182, CA991975, CA991979, CA992117, CA992382, CV433239, CV433296, CV544442, CV544627, CV544789, CV546584, CV546672, CV546808, CV546891, CV650997, CX265746, CX266441, CX268788, DN191387, DN191388, DN191457, DN191504, DN191635, DN191840, DN191845, DN191876, DN191888, DN191977, DN192166, DN960824, DN961179, D…
BrnsLtpI.5	EE524903, EE528138
BrnsLtpI.6	EE524903, EE528138
BrnsLtpI.7	CX272322, EE516721, EE518591, EE519761, EE523655, EE524786, EE524902, ES933264, EX015419, EX016177, EX016388, EX016671, EX016925, EX017040, EX017052, EX039887, EX040792, EX041908, EX042089, EX044508, EX044573, EX046185, EX046276, EX046437, EX046475, EX046539, EX046625, EX046659, EX046698, EX047210, EX047527, EX047875, EX047901, EX048016, EX048298, EX048537, EX048579, EX049006, EX049072, EX049288,…
BrnsLtpI.8	L33579, L38529, AT001822, AT002232, AT002245, CA992209, CV523158, CV523238, CV544323, CV544343, CV544352, DN960692, DN961270, DN961635, DN962975, DN963635, DN963809, DN964204, DN964923, DN965015, DN965273, DN965830, DN965965, DN966181, DN966226, DN966583, EX036263, EX036758, EX038037, EX038226, EX038263, EX038676, EX038951, EX040006, EX040577, EX040653, EX040854, EX040947, EX041077, EX042034, EX0…
BrnsLtpI.9	AY618212, AF517548, BG543169, BG543745, BG544421, BG544492, BG544554, BG544559, BG544839, BG544890, BQ791225, BQ791777, BQ791876, CA991917, CA992071, CA992321, CV433606, CV545476, CV545677, CV545813, CV545844, CV545847, DY013108, EE523133, ES933987, EX025742, EX030196, EX032801, EX062479, EX064402, EX079176, EX080964, EX081251, EX082760, EX083748, EX083924, EX089323, EX093336, EX102019, EX102956,…
BrnsLtpI.10	DN960765, DN964017, DN964450, EX077277, EX077615, EX077626, EX077654, EX077898, EX077915, EX077953, EX078130, EX078184, EX078214, EX078255, EX079156, EX079867, EX079980, EX080182, EX080409, EX080980, EX081315, EX081413, EX081606, EX081838, EX082512, EX082540, EX083351, EX083365, EX084042, EX110574, EX121686, GR720609, GR721400
BrnsLtpI.11	L37630, DN965838, ES929848, EX045822, EX077091, EX078393, EX078408, EX078632, EX078902, EX079006, EX079166, EX080153, EX081784, EX082113, EX082941, EX083727, EX083937, EX084421, EX084906, EX086344, EX087081, EX088246, EX093894, EX122091, EX128191, EX129291, EX129334, EX129561, EX129586, EX129682, GR720048, GR721030, GR721384
BrnsLtpI.12	EX031865, EX141341
BrnsLtpI.13	DN966424, ES931705, EX078943, EX080002, EX080313, EX081246, EX082496, EX084926, EX085155, EX123069, EX128230, EX128283, EX128490, EX128770, EX129796, EX129958, EX130343
BrnsLtpI.14	L33667, L38542, CX269245, CX270253, CX270605, CX271767, CX271813, EE516238, EE522068, EE526023, EE526990, EE527369, EE527673, EE528415, EE529902, ES931927, ES936415, ES936593, EX016150, EX016353, EX083203, EX083244, EX083323, EX083375, EX083404, EX083477, EX083541, EX083602, EX083791, EX083921, EX084016, EX084096, EX090180, EX115684, EX115712, EX115737, EX115777, EX115782, EX115783, EX115792, EX1…
BrnsLtpI.15	CA992188, CX265784, CX265841, CX266051, DN191420, DN964765, EX071217, EX103766, EX113409, EX136392, DC845738
BrnsLtpI.16	L31938,AT001838, AF086818, AT002066, AT002099, AT002237, CV544330, EX015387, EX015523, EX015525, EX015554, EX015565, EX015616, EX015655, EX015688, EX015747, EX015752, EX016063, EX016106, EX016180, EX016205, EX016466, EX016634, EX016959, EX017005, EX017103, EX017203, EX039151, EX039364, EX039436, EX039525, EX039617, EX040003, EX040016, EX040492, EX040585, EX040701, EX040768, EX041068, EX041157, EX…
BrnsLtpI.17	EX025335, EX034597, EX072365, EX073648, EX073949, EX074390, EX075036, EX076436, EX076442, EX076522, EX134210, EX137726
BrnsLtpI.18	L31938, AT001838, AF086818, AT002066, AT002099, AT002237, CV544330, EX015387, EX015523, EX015525, EX015554, EX015565, EX015616, EX015655, EX015688, EX015747, EX015752, EX016063, EX016106, EX016180, EX016205, EX016466, EX016634, EX016959, EX017005, EX017103, EX017203, EX039151, EX039364, EX039436, EX039525, EX039617, EX040003, EX040016, EX040492, EX040585, EX040701, EX040768, EX041068, EX041157, E…
BrnsLtpI.19	DN191937, EX090942, EX090974, EX091444, EX091619, EX092192
BrnsLtpII.1	not found
BrnsLtpII.2	EE517445, EE517482, EE517846, EE517950, EE518426, EE518859, EE518950, EE519476, EE519814, EE519985, EE520073, EE520158, EE521636, EE522066, EE522284, EE522437, EE522965, EE525375, EE525696, EE526952, EE527089, EE527463, ES929698, ES929793, ES930228, ES930699, ES931399, ES931577, ES931596, ES933344
BrnsLtpII.3	CV546358, EX027857, EX027894, EX029846, EX029847, EX035740, EX087374, EX089533, EX091640, EX094126, EX101457
BrnsLtpII.4	not found
BrnsLtpII.5	EE516528, EE517609, EE519087, EE520505, EE521318, ES932777, ES932856
BrnsLtpII.6	CV432839, CV544989, CV545051, CV546108, CV546811, DN192521, EX016266, EX016789, EX017338, EX027440, EX032369, EX035341, EX035487, EX058470, EX073027, EX073633, EX074497, EX076809, EX083181, EX085532, EX094421, EX099659, EX114840, EX114936, EX116618, EX128734, EX130545, EX134547, EX138289
BrnsLtpII.7	CV432839, CV544989, CV545051, CV546108, CV546811, DN192521, EX016266, EX016789, EX017338, EX027440, EX032369, EX035341, EX035487, EX058470, EX073027, EX073633, EX074497, EX076809, EX083181, EX085532, EX094421, EX099659, EX114840, EX114936, EX116618, EX128734, EX130545, EX134547, EX138289
BrnsLtpII.8	not found
BrnsLtpII.9	EE516528, EE517609, EE519087, EE520505, EE521318, ES932777, ES932856
BrnsLtpII.10	EE516528, EE517609, EE519087, EE520505, EE521318, ES932777, ES932856
BrnsLtpII.11	CX265718, CX266042, CX266256, CX267696, CX267734, CX268276, CX268348, CX269134, CX269714, CX270564, CX270614, CX270760, CX270965, CX271422, CX271674, CX271751, CX272040, CX272514, CX272518, CX272618, CX272971, CX273151, EE521936, EE522229, EE522730, EE523082, EE524457, EE525286, EE525364, EE525959, EE526806, EE526897, EE526936, EE528343, EE528882, EE529608, EE529847, EE530025, EE530114, EE530263,…
BrnsLtpII.12	EE517445, EE517482, EE517846, EE517950, EE518426, EE518859, EE518950, EE519476, EE519814, EE519985, EE520073, EE520158, EE521636, EE522066, EE522284, EE522437, EE522965, EE525375, EE525696, EE526952, EE527089, EE527463, ES929698, ES929793, ES930228, ES930699, ES931399, ES931577, ES931596, ES933344
BrnsLtpII.13	CV546358, EX027857, EX027894, EX029846, EX029847, EX035740, EX087374, EX089533, EX091640, EX094126, EX101457
BrnsLtpII.14	EE516182, EE520480, EE521072, EE522390, EE527354
BrnsLtpII.15	AB010433, L38539, AT001702, AT001870, CV544328, EX015416, EX015621, EX015724, EX015809, EX015826, EX015894, EX016041, EX016250, EX016269, EX016294, EX016315, EX016622, EX016685, EX016705, EX016831, EX016866, EX016869, EX016872, EX017110, EX017204, EX038985, EX039127, EX039413, EX039427, EX039858, EX040393, EX040397, EX040599, EX041311, EX042038, EX042635, EX044319, EX044816, EX044879, EX045288, E…
BrnsLtpIII.1	EX015641, EX040423, EX046321, EX046407, EX046509, EX046768, EX047038, EX047281, EX048063, EX048584, EX048944, EX050609, EX050790, EX051184, EX051368, EX051543, EX051695, EX051931, EX052076, EX053431, EX054150, EX054169, EX054559, EX054974, EX055131, EX091942, EX091967
BrnsLtpIII.2	L33655, EX046333, EX047012, EX047052, EX049609
BrnsLtpIII.3	L33655, EX046333, EX047012, EX047052, EX049609
BrnsLtpIV.1	not found
BrnsLtpIV.2	BG544896, DN192250, DN192355, DN960965, DN961368, DN962794, DN962842, DN964005, DN964084, DC845134
BrnsLtpIV.3	BG544896, DN192250, DN192355, DN960965, DN961368, DN962794, DN962842, DN964005, DN964084, DC845134
BrnsLtpIV.4	CA991543, DN191697, DN191891, DN192030, EX083455, EX083476, EX115977, EX116398, EX116630, EX117259
BrnsLtpIV.5	not found
BrnsLtpIV.6	CV433261, CV433812, EX074371
BrnsLtpIV.7	EE524129, EX083325,GR717488, GR717662, GR718244, GR718434, GR718448, GR718476, GR718529, GR718899, GR719031, GR719038, GR719074, GR719092, GR719504, GR719537, GR719652, GR719878, GR719881, GR719934, GR720160, GR720490, GR721211, GR721370, GR721784, GR721800, GR721920, GR722407
BrnsLtpIV.8	DY009497
BrnsLtpV.1	EX098164, EX101485
BrnsLtpV.2	CA991528, DN191656, EX075689, EX083440, EX100725
BrnsLtpVI.1	CX267324, CX268135, CX270444, CX270732, CX270764, CX270821, CX271309, CX271335, CX271724, CX271847, CX272857, DY009100, DY013521, EE517695, EE523196, EE526723, EE527548, EE529495, ES930623, ES931295, ES932091, ES933602, ES936075
BrnsLtpVI.2	not found
BrnsLtpVI.3	not found
BrnsLtpVI.4	not found
BrnsLtpVIII.1	not found
BrnsLtpIX.1	EX086164, EX086997, EX090716
BrnsLtpIX.2	EX046188
BrnsLtpIX.3	EX051593, EX051594, EX092297, EX110728
BrnsLtpXI.1	GR717289, GR717458, GR718010, GR718213, GR718280, GR718596, GR722069, GR723298, GR724394, GR724398, GR726916, GR727418
BrnsLtpXI.2	EX140929
BrnsLtpXI.3	DN965543, DN965661, EX024584, EX034016
BrnsLtpXI.4	EX031865, EX141341
BrnsLtpXI.5	EX031865, EX141341
BrnsLtpXI.6	EX031865, EX141341
BrnsLtpY.1	L38061, AT002083, EX046639, EX090842
BrnsLtpY.2	CX268615, EE516578, EE519610, EE526628, ES929837, ES931003, ES933488
The acession numbers of mRNA were indicated in bold.
