# Supplementary material for: Genome-Wide Survey and Expression Analysis of the Putative Non-Specific Lipid Transfer Proteins in Brassica rapa L
Source: PLoS One. 2014 Jan 31;9(1):e84556. doi: 10.1371/journal.pone.0084556 (PMC3908880; doi:10.1371/journal.pone.0084556)
Supplement: Table S4 — Primers used in quantitative RT-PCR. (XLSX) [file pone.0084556.s008.xlsx]

## Sheet: Sheet1
Table S4. Primers used in quantitative RT-PCR
Gene	Forward Primer	Reverse Primer
BrnsLtpI.1	5'-GCGGGTCCAATCACAGCG-3'	5'-TCAGAGAGATAAAGAGAGATAACGAGAGAG-3'
BrnsLtpI.3	5'-GGCGGCATGCATTGGCTACTTGA-3'	5'-AGCATGGGAATTATCCACTCAAGCTTCATC-3'
BrnsLtpI.6	5'-GCTGCATGTTGTGGGGGAGTCA-3'	5'-TGTACGTAGACCATATACTCTTCATCCTCATG-3'
BrnsLtpI.7 BrnsLtpI.16 BrnsLtpI.18	5'-TTGCTTCAAAGATCATCACATGCCTCCTC-3'	5'-GCGGTCCGGAGTGGTCTGAGCC-3'
BrnsLtpI.12	5'-GCTCGAATCCAGTCCCTTACCGCAAAC-3'	5'-GGAGATCAGCTTTTAAGGCAGTGCAGAGACA-3'
BrnsLtpII.1 BrnsLtpII.4	5'-AATCCTTCTCTTGCTCATTGTTGCTCAA-3'	5'-AGGAAAGATTTGAAATTGGGGTTCTTCAT-3'
BrnsLtpII.2 BrnsLtpII.12	5'-CAGGAGTAGTATGCATCGCGTTTGTGA-3'	5'-TTGACTTCCGGATTGTAATGCTGGTATG-3'
BrnsLtpII.3 BrnsLtpII.13	5'-AGCGCTTCTCCTGGTGACGGTGG-3'	5'-TGACGGCGGCGAAGCTGACATAA-3'
BrnsLtpII.5	5'-TCGCATTTGTGATAGTCCTTGTTTCGTCTT-3'	5'-CAAGAAAGAGGAGGTATACCACAAGACGAGAAG-3'
BrnsLtpII.6 BrnsLtpII.7 Bra001701	5'-CCGGCGGCAGAAGCAGTGACGT-3'	5'-CGGTTAGAGACTTTACGAGCGTTGGGAGAGC-3'
BrnsLtpII.9 BrnsLtpII.10	5'-CGTGGAAGAAGAGATAAAAGTGGCAT-3'	5'-TCAACAAGTAGGGTAAGGTACACCACAA-3'
BrnsLtpII.11	5'-TCGCCATGTCGTCTCCTGTTCCAATTAG-3'	5'-GGGTCTCCTGCCGTGGTCATTGCT-3'
BrnsLtpII.14	5'-GCGGCTCCGATCAATTCCCAACTT-3'	5'-CCACAAGACGCTAGAGCCGCATGAC-3'
BrnsLtpII.15	5'-GGCCGCGATTACTGGAGGAGGACA-3'	5'-GAGTTGGGAGAGCTAATGTACTGAGCAAAAGC-3'
BrnsLtpIII.1	5'-AGCGCTCTGGAGACCGTACCTATGG-3'	5'-TGGCTGCTCGAAGGGCGTTACAT-3'
BrnsLtpIII.2 BrnsLtpIII.3	5'-GCGACGGTGGTGGATGGACAGA-3'	5'-GTTGCAGCGAGTGGGAAGCCTAGAG-3'
BrnsLtpIV.1	5'-TGGTGATTGTTTTCGTCTCCCTGGTTTTA-3'	5'-CATTCGAGATCAGCAGCTTGGAGGACTA-3'
BrnsLtpIV.2 BrnsLtpIV.3	5'-AACAACACCAAAATCCTCATCACAGCTCTT-3'	5'-ACGGGCAGAGACATTCAAGATTAGCG-3'
BrnsLtpIV.4	5'-ATGGCGAGTAAGAAGGTGGGTGTGATGG-3'	5'-CAGCAGCGAGCGCCGGATCAATAC-3'
BrnsLtpIV.6	5'-GCTTGTCGTTATTACCTTGGTTCTTGCCTTG-3'	5'-GGGATCAATCGCGGAGGTCACTGG-3'
BrnsLtpV.1	5'-GAGTCTTCTGATCACATTGGCTTCCGTTG-3'	5'-GGCCAAAGGAGAGAGCATGACAGCAC-3'
BrnsLtpV.2	5'-CTGCGTTCTTGGCCTTTTTCTCCTTGT-3'	5'-ATCGTAAAGCCCATGAATCTGCACCCT-3'
BrnsLtpVI.1	5'-TCTCGTGTTCTGATCGGTCTAGCAATGA-3'	5'-CGCTGCGGATGGGTTTACCTTTG-3'
BrnsLtpVI.2 BrnsLtpVI.3 BrnsLtpVI.4	5'-GCAATAGCTTTCTTCATGATCGGTTCCG-3'	5'-CGAGACGGCGGCGGAGAATTTG-3'
BrnsLtpXI.3	5'-TGGCTATCTCAAAAGCTTTTCCATTGCT-3'	5'-TGAGAAGCAAAGTGAGAGCAACAGGAAGT-3'
BrnsLtpXI.4 BrnsLtpXI.5 BrnsLtpXI.6	5'-AGCTCGAATCCAGTCCCTTACCGCAAAC-3'	5'-GGAGATCAGCTTTTAAGGCGGTGCAGAGA-3'
BrnsLtpY.1	5'-AATCGATTGAGCAGTGCAGAGAGGTGTTC-3'	5'-GAGCGAAAGAGAACAAAGGGGAGGAAGAT-3'
BrnsLtpY.2	5'-TGATGATGAGAGTAGCGTTTGCGATGAC-3'	5'-AATCCGCCTCCTGTCCTTAGCCTTTT-3'
Actin	5'-CTGGCATCACACTTTCTACAACGAGCTT-3'	5'-CGGCGGTGGTGGTGAACATGTAC-3'
Common primers are underlined.
